# Supplementary material for: Solenopsis sphaciotica (Campanulaceae) a new species from Crete
Source: PhytoKeys. 2026 Mar 12;271:259–72. doi: 10.3897/phytokeys.271.175650 (PMC13003335; doi:10.3897/phytokeys.271.175650)
Supplement: XML Treatment for Solenopsis sphaciotica [file phytokeys.271.175650-treatment1.xml]

<!DOCTYPE tp:taxon-treatment
  PUBLIC "-//TaxonX//DTD Taxonomic Treatment Publishing DTD v0 20100105//EN" "tax-treatment-NSO.dtd">
<tp:taxon-treatment xmlns:tp="http://www.plazi.org/taxpub"><tp:treatment-meta><kwd-group><label>Taxon classification</label><kwd>
              <named-content content-type="kingdom">Plantae</named-content>
            </kwd><kwd>
              <named-content content-type="order">Hymenoptera</named-content>
            </kwd><kwd>
              <named-content content-type="family">Formicidae</named-content>
            </kwd></kwd-group><mixed-citation publication-type="journal"><person-group><name><surname>Cambria</surname><given-names>Salvatore</given-names></name><name><surname>Giusso Del Galdo</surname><given-names>Gianpietro</given-names></name><name><surname>Minissale</surname><given-names>Pietro</given-names></name><name><surname>Siracusa</surname><given-names>Giuseppe</given-names></name><name><surname>Brullo</surname><given-names>Salvatore</given-names></name></person-group><article-title><italic><tp:taxon-name><tp:taxon-name-part taxon-name-part-type="genus" reg="Solenopsis">Solenopsis</tp:taxon-name-part> <tp:taxon-name-part taxon-name-part-type="species" reg="sphaciotica">sphaciotica</tp:taxon-name-part></tp:taxon-name></italic> (<tp:taxon-name><tp:taxon-name-part taxon-name-part-type="family" reg="Campanulaceae">Campanulaceae</tp:taxon-name-part></tp:taxon-name>) a new species from Crete</article-title><source>PhytoKeys</source><day>12</day><month>03</month><year>2026</year><volume>271</volume><fpage>259</fpage><lpage>272</lpage><pub-id pub-id-type="doi">10.3897/phytokeys.271.175650</pub-id></mixed-citation></tp:treatment-meta><tp:nomenclature><tp:taxon-name><object-id xmlns:xlink="http://www.w3.org/1999/xlink" content-type="arpha" xlink:type="simple">9AF97E46-2ECE-5075-8268-3D64121E16C9</object-id>
                		<tp:taxon-name-part taxon-name-part-type="genus" reg="Solenopsis">Solenopsis</tp:taxon-name-part> <tp:taxon-name-part taxon-name-part-type="species" reg="sphaciotica">sphaciotica</tp:taxon-name-part>
                	
                		<object-id xmlns:xlink="http://www.w3.org/1999/xlink" content-type="ipni" xlink:type="simple">urn:lsid:ipni.org:names:77377650-1</object-id>
                	</tp:taxon-name><tp:taxon-authority>Cambria, Giusso, Miniss. &amp; Brullo</tp:taxon-authority><tp:taxon-status xmlns:xlink="http://www.w3.org/1999/xlink" xlink:type="simple">sp. nov.</tp:taxon-status><xref ref-type="fig" rid="F1">Figs 1</xref><xref ref-type="fig" rid="F2">, 2</xref><xref ref-type="fig" rid="F3">, 3</xref></tp:nomenclature><tp:treatment-sec sec-type="Type"><title>Type.</title><p>Greece • Crete, along the road west of Hora Sfakion on carbonate dripping rocks, <named-content xmlns:xlink="http://www.w3.org/1999/xlink" content-type="dwc:verbatimCoordinates" xlink:type="simple">35°12'14.90"N, 24°7'27.19"E</named-content>, 53 m alt., 28 May 2022, <italic>S. Cambria s.n</italic>. (holotype <abbrev xmlns:xlink="http://www.w3.org/1999/xlink" xlink:title="Herbarium of the University of Catania" xlink:type="simple">CAT</abbrev>!; isotypes <abbrev xmlns:xlink="http://www.w3.org/1999/xlink" xlink:title="Herbarium of the University of Catania" xlink:type="simple">CAT</abbrev>! FI!).</p><fig id="F1" position="float" orientation="portrait"><object-id xmlns:xlink="http://www.w3.org/1999/xlink" content-type="doi" xlink:type="simple">10.3897/phytokeys.271.175650.figure1</object-id><object-id xmlns:xlink="http://www.w3.org/1999/xlink" content-type="arpha" xlink:type="simple">3CB2F24E-07FD-53F1-9363-92E0532CD267</object-id><label>Figure 1.</label><caption><p><italic><tp:taxon-name><tp:taxon-name-part taxon-name-part-type="genus" reg="Solenopsis">Solenopsis</tp:taxon-name-part> <tp:taxon-name-part taxon-name-part-type="species" reg="sphaciotica">sphaciotica</tp:taxon-name-part></tp:taxon-name></italic> from the type locality. <bold>A</bold>. Habit; <bold>B</bold>. Habit magnification (× 2); <bold>C</bold>. Leaves; <bold>D</bold>. Bracteoles; <bold>E</bold>. Flower (lateral view); <bold>F</bold>. Flower (frontal view); <bold>G</bold>. Open corolla; <bold>H</bold>. Corolla papillae; <bold>I</bold>. Calyx; <bold>J</bold>. Open calyx; <bold>K</bold>. Anthers (lateral view); <bold>L</bold>. Anthers (frontal view); <bold>M</bold>. Calyx with capsule; <bold>N</bold>. Style and stigma; <bold>O</bold>. Seeds. Drawing: S. Brullo.</p></caption><graphic xmlns:xlink="http://www.w3.org/1999/xlink" xlink:href="phytokeys-271-259_article-175650__-g001.jpg" id="oo_1560308.jpg" position="float" orientation="portrait" xlink:type="simple"><uri content-type="original_file" xlink:type="simple">https://binary.pensoft.net/fig/1560308</uri></graphic></fig></tp:treatment-sec><tp:treatment-sec sec-type="Diagnosis"><title>Diagnosis.</title><p>The new species is similar to <italic><tp:taxon-name><tp:taxon-name-part taxon-name-part-type="genus" reg="Solenopsis">Solenopsis</tp:taxon-name-part> <tp:taxon-name-part taxon-name-part-type="species" reg="minuta">minuta</tp:taxon-name-part></tp:taxon-name></italic> in having rosulate leaves, bracteole indumentum and corolla colour; however, it differs in having a much reduced annual habit with smaller morphological characters throughout, a more reduced leaf rosette, leaves without margin glands, smaller bracteoles, shorter calyx (1.1–2 mm long), paler and much smaller corolla (4–5 mm), up to 0.12 mm long papillae, occurring only at the base of the lower lip, shorter anther tube, staminal filament and style and smaller capsule and seeds.</p><fig id="F2" position="float" orientation="portrait"><object-id xmlns:xlink="http://www.w3.org/1999/xlink" content-type="doi" xlink:type="simple">10.3897/phytokeys.271.175650.figure2</object-id><object-id xmlns:xlink="http://www.w3.org/1999/xlink" content-type="arpha" xlink:type="simple">5053853A-78CD-5F39-A6F6-80783D3F8A3F</object-id><label>Figure 2.</label><caption><p>Habit of living plants of <italic><tp:taxon-name><tp:taxon-name-part taxon-name-part-type="genus" reg="Solenopsis">Solenopsis</tp:taxon-name-part> <tp:taxon-name-part taxon-name-part-type="species" reg="sphaciotica">sphaciotica</tp:taxon-name-part></tp:taxon-name></italic> (<bold>A</bold>) and of <italic><tp:taxon-name><tp:taxon-name-part taxon-name-part-type="genus" reg="Solenopsis">S.</tp:taxon-name-part> <tp:taxon-name-part taxon-name-part-type="species" reg="minuta">minuta</tp:taxon-name-part></tp:taxon-name></italic> (<bold>B</bold>).</p></caption><graphic xmlns:xlink="http://www.w3.org/1999/xlink" xlink:href="phytokeys-271-259_article-175650__-g002.jpg" id="oo_1560309.jpg" position="float" orientation="portrait" xlink:type="simple"><uri content-type="original_file" xlink:type="simple">https://binary.pensoft.net/fig/1560309</uri></graphic></fig></tp:treatment-sec><tp:treatment-sec sec-type="Description"><title>Description.</title><p>Annual herb, acaulescent or briefly scapose, usually rosulate, 1.2–2 cm in diameter, provided with fibrous slender roots. Leaves 4–12 mm long, spathulate to oblanceolate, with blade entire to weakly crenate, glabrous, without glands, 2–5.5 × 1.2–3 mm, with petiole 2–8 mm long. Floral pedicels 15–45 mm, with 2 bracteoles, 1.5–2.7 mm long, 0.2–0.3 mm wide, with 4–8 hairs in the upper half, of which 1 apical and 2–4 per side, stipulated glands 1–2 per side in the lower half. Calyx 2.5–3.3 mm long, with linear-lanceolate lobes, 1.8–2 mm long, glabrous. Corolla 4–5 mm long, bilabiate, with tube pale lilac, 2–2.5 mm long, 0.6–0.7 mm in diameter; upper lip with 2 lobes lanceolate, 2.5–2.7 mm long, 1.0–1.2 mm wide, bluish-lilac, acute at apex, without glands; lower lip trilobed, 4.5–5.5 mm long, yellowish at the base, lobes widely ovate and apiculate at the apex, 1.8–2.3 × 1.8–2.2 mm, widely edged in bluish-lilac and irregularly white in the central part until the base, covered by dense papillae up to the base of the lobes, 0.02–0.2 mm long. Stamen filaments free, 3–3.5 mm long, anthers violet, connate into a tube 1.0–1.1 mm long, wholly encapsulating the stigma; the two lower anthers are smaller, without papillae at basis, each appendiculate at the top with a tuft of hairs, closing a narrow fissure; the three upper anthers are curved, hairy dorsally. Ovary fused with the calyx tube; style whitish, 3.0–3.5 mm long; stigma pale lilac, bifid, papillate, with a ring of hairs just under the base. Capsule papillose, 1.8–2 mm long. Seeds ellipsoid, brownish shining, 0.36–0.40 × 0.18–0.20 mm.</p><fig id="F3" position="float" orientation="portrait"><object-id xmlns:xlink="http://www.w3.org/1999/xlink" content-type="doi" xlink:type="simple">10.3897/phytokeys.271.175650.figure3</object-id><object-id xmlns:xlink="http://www.w3.org/1999/xlink" content-type="arpha" xlink:type="simple">D8B73516-0BE2-54F1-82F1-566DB2D082DF</object-id><label>Figure 3.</label><caption><p>Phenological features of <italic><tp:taxon-name><tp:taxon-name-part taxon-name-part-type="genus" reg="Solenopsis">Solenopsis</tp:taxon-name-part> <tp:taxon-name-part taxon-name-part-type="species" reg="sphaciotica">sphaciotica</tp:taxon-name-part></tp:taxon-name></italic>. <bold>A</bold>. Natural habitat (Crete); <bold>B, C</bold>. Habit; <bold>D</bold>. Flower (frontal view). Photos by S. Cambria.</p></caption><graphic xmlns:xlink="http://www.w3.org/1999/xlink" xlink:href="phytokeys-271-259_article-175650__-g003.jpg" id="oo_1560310.jpg" position="float" orientation="portrait" xlink:type="simple"><uri content-type="original_file" xlink:type="simple">https://binary.pensoft.net/fig/1560310</uri></graphic></fig></tp:treatment-sec><tp:treatment-sec sec-type="Etymology"><title>Etymology.</title><p>The specific epithet, <italic>sphaciotica</italic>, refers to Hora Sfakion, the locality where the new species grows.</p></tp:treatment-sec><tp:treatment-sec sec-type="Phenology"><title>Phenology.</title><p>It flowers and fruits from April until early June, based on field observations and cultivated plants in the Botanical Gardens of Catania.</p></tp:treatment-sec><tp:treatment-sec sec-type="Distribution, habitat and ecology"><title>Distribution, habitat and ecology.</title><p><italic><tp:taxon-name><tp:taxon-name-part taxon-name-part-type="genus" reg="Solenopsis">Solenopsis</tp:taxon-name-part> <tp:taxon-name-part taxon-name-part-type="species" reg="sphaciotica">sphaciotica</tp:taxon-name-part></tp:taxon-name></italic>, a very small annual hygrophyte, occurs in a single locality, near Hora Sfakion (Crete), where it is localised in temporarily dripping rocky walls covered by a layer of red soil rich in clay component (Fig. <xref ref-type="fig" rid="F4">4</xref>). In this wet microhabitat, it flowers during the spring together with other small microphytes such as <italic><tp:taxon-name><tp:taxon-name-part taxon-name-part-type="genus" reg="Campanula">Campanula</tp:taxon-name-part> <tp:taxon-name-part taxon-name-part-type="species" reg="erinus">erinus</tp:taxon-name-part></tp:taxon-name></italic> L., <italic><tp:taxon-name><tp:taxon-name-part taxon-name-part-type="genus" reg="Centaurium">Centaurium</tp:taxon-name-part> <tp:taxon-name-part taxon-name-part-type="species" reg="tenuiflorum">tenuiflorum</tp:taxon-name-part></tp:taxon-name></italic> (Hoffmanns. &amp; Link) Fritsch and <italic><tp:taxon-name><tp:taxon-name-part taxon-name-part-type="genus" reg="Sedum">Sedum</tp:taxon-name-part> <tp:taxon-name-part taxon-name-part-type="species" reg="rubens">rubens</tp:taxon-name-part></tp:taxon-name></italic> L., on a relatively sparse moss carpet dominated by <italic><tp:taxon-name><tp:taxon-name-part taxon-name-part-type="genus" reg="Gymnostomum">Gymnostomum</tp:taxon-name-part> <tp:taxon-name-part taxon-name-part-type="species" reg="calcareum">calcareum</tp:taxon-name-part></tp:taxon-name></italic> Nees &amp; Hornsch. var. <italic><tp:taxon-name><tp:taxon-name-part taxon-name-part-type="genus" reg="Solenopsis"/><tp:taxon-name-part taxon-name-part-type="species" reg="calcareum"/><tp:taxon-name-part taxon-name-part-type="variety" reg="calcareum">calcareum</tp:taxon-name-part></tp:taxon-name></italic>.</p><fig id="F4" position="float" orientation="portrait"><object-id xmlns:xlink="http://www.w3.org/1999/xlink" content-type="doi" xlink:type="simple">10.3897/phytokeys.271.175650.figure4</object-id><object-id xmlns:xlink="http://www.w3.org/1999/xlink" content-type="arpha" xlink:type="simple">2D1144B6-4560-54C4-BA76-51B2D72425EB</object-id><label>Figure 4.</label><caption><p>Distribution map of <italic><tp:taxon-name><tp:taxon-name-part taxon-name-part-type="genus" reg="Solenopsis">Solenopsis</tp:taxon-name-part> <tp:taxon-name-part taxon-name-part-type="species" reg="sphaciotica">sphaciotica</tp:taxon-name-part></tp:taxon-name></italic> from Crete (green dot) and <italic><tp:taxon-name><tp:taxon-name-part taxon-name-part-type="genus" reg="Solenopsis">S.</tp:taxon-name-part> <tp:taxon-name-part taxon-name-part-type="species" reg="minuta">minuta</tp:taxon-name-part></tp:taxon-name></italic> from Crete (red dot), based on herbarium material.</p></caption><graphic xmlns:xlink="http://www.w3.org/1999/xlink" xlink:href="phytokeys-271-259_article-175650__-g004.jpg" id="oo_1560311.jpg" position="float" orientation="portrait" xlink:type="simple"><uri content-type="original_file" xlink:type="simple">https://binary.pensoft.net/fig/1560311</uri></graphic></fig></tp:treatment-sec><tp:treatment-sec sec-type="Conservation status"><title>Conservation status.</title><p>The species is currently known from a single small population spanning less than 10 m<sup>2</sup>. No more than 100 individuals have been counted. The population is localised within the SAC (Special Area of Conservation) “Lefka Ori Kai Paraktia Zoni” (code GR4340008), representing a wide site of significant naturalistic interest. Consequently, any random natural or human-induced event could destroy the site and the entire population. Therefore, according to IUCN criteria (<xref ref-type="bibr" rid="B15">IUCN 2025</xref>), it is proposed to treat <italic><tp:taxon-name><tp:taxon-name-part taxon-name-part-type="genus" reg="Solenopsis">S.</tp:taxon-name-part> <tp:taxon-name-part taxon-name-part-type="species" reg="sphaciotica">sphaciotica</tp:taxon-name-part></tp:taxon-name></italic> as critically endangered (<abbrev xmlns:xlink="http://www.w3.org/1999/xlink" xlink:title="critically endangered" xlink:type="simple">CR</abbrev>), based on the B2a+D criteria.</p></tp:treatment-sec><tp:treatment-sec sec-type="Pollen grains micromorphology"><title>Pollen grains micromorphology.</title><p><abbrev xmlns:xlink="http://www.w3.org/1999/xlink" xlink:title="scanning electron microscope" xlink:type="simple">SEM</abbrev> investigations carried out on dried pollen grains of <italic><tp:taxon-name><tp:taxon-name-part taxon-name-part-type="genus" reg="Solenopsis">Solenopsis</tp:taxon-name-part> <tp:taxon-name-part taxon-name-part-type="species" reg="sphaciotica">sphaciotica</tp:taxon-name-part></tp:taxon-name></italic> revealed that they are, as well as all other previously studied species (<xref ref-type="bibr" rid="B10">Dunbar 1975</xref>; <xref ref-type="bibr" rid="B4">Brullo et al. 2023a</xref>, <xref ref-type="bibr" rid="B6">2023c</xref>), 3-colporate with a perplorate shape. In particular, the pollen is ellipsoid, measuring 37.0–38.0 μm in length and 14.5–18.0 μm in width (Fig. <xref ref-type="fig" rid="F5">5A</xref>), with loosely reticulate sexine, characterised by slightly convex and irregularly anastomosed branched lirae, usually not overlapping, with a thickness of 0.2–0.5 μm, delineating irregular lumina 0.6–1.5 μm in diameter. Concerning the pollen grains of <italic><tp:taxon-name><tp:taxon-name-part taxon-name-part-type="genus" reg="Solenopsis">S.</tp:taxon-name-part> <tp:taxon-name-part taxon-name-part-type="species" reg="minuta">minuta</tp:taxon-name-part></tp:taxon-name></italic>, they are ellipsoid-fusiform, shorter, measuring 33.5–37.0 μm in length and 17.2–17.8 μm in width (Fig. <xref ref-type="fig" rid="F5">5B</xref>), with different sexine characterised by markedly convex and irregularly anastomosed branched lirae, clearly overlapping, with a thickness of 0.1–0.2 μm, delineating irregular lumina 0.23–0.6 μm in diameter.</p><fig id="F5" position="float" orientation="portrait"><object-id xmlns:xlink="http://www.w3.org/1999/xlink" content-type="doi" xlink:type="simple">10.3897/phytokeys.271.175650.figure5</object-id><object-id xmlns:xlink="http://www.w3.org/1999/xlink" content-type="arpha" xlink:type="simple">9BB9E7A1-A074-5F9B-8AC7-174F6603683B</object-id><label>Figure 5.</label><caption><p><abbrev xmlns:xlink="http://www.w3.org/1999/xlink" xlink:title="scanning electron microscope" xlink:type="simple">SEM</abbrev> micrographs of pollen grains of <italic><tp:taxon-name><tp:taxon-name-part taxon-name-part-type="genus" reg="Solenopsis">Solenopsis</tp:taxon-name-part> <tp:taxon-name-part taxon-name-part-type="species" reg="sphaciotica">sphaciotica</tp:taxon-name-part></tp:taxon-name></italic> (<bold>A</bold>) and <italic><tp:taxon-name><tp:taxon-name-part taxon-name-part-type="genus" reg="Solenopsis">S.</tp:taxon-name-part> <tp:taxon-name-part taxon-name-part-type="species" reg="minuta">minuta</tp:taxon-name-part></tp:taxon-name></italic>. (<bold>B</bold>). <bold>1</bold>. Pollen equatorial view (× 2800); <bold>2</bold>. Pollen polar view (× 2800); <bold>3</bold>. Sexine ornamentation (× 12000). Images made by G. Siracusa.</p></caption><graphic xmlns:xlink="http://www.w3.org/1999/xlink" xlink:href="phytokeys-271-259_article-175650__-g005.jpg" id="oo_1560312.jpg" position="float" orientation="portrait" xlink:type="simple"><uri content-type="original_file" xlink:type="simple">https://binary.pensoft.net/fig/1560312</uri></graphic></fig></tp:treatment-sec><tp:treatment-sec sec-type="Seed micromorphology"><title>Seed micromorphology.</title><p>The ornamentations of the seed coat surface in the <tp:taxon-name><tp:taxon-name-part taxon-name-part-type="family" reg="Campanulaceae">Campanulaceae</tp:taxon-name-part></tp:taxon-name> subfamily <tp:taxon-name><tp:taxon-name-part taxon-name-part-type="subfamily" reg="Lobelioideae">Lobelioideae</tp:taxon-name-part></tp:taxon-name> hold remarkable diagnostic value and phylogenetic significance (<xref ref-type="bibr" rid="B18">Murata 1992</xref>, <xref ref-type="bibr" rid="B19">1995</xref>; <xref ref-type="bibr" rid="B13">Haridasan and Mukherjee 1993</xref>; <xref ref-type="bibr" rid="B23">Serra and Crespo 1997</xref>; <xref ref-type="bibr" rid="B9">Crespo et al. 1998</xref>). Previously, the seed coat in <italic><tp:taxon-name><tp:taxon-name-part taxon-name-part-type="genus" reg="Solenopsis">Solenopsis</tp:taxon-name-part></tp:taxon-name></italic> was investigated by <xref ref-type="bibr" rid="B23">Serra and Crespo (1997)</xref>, <xref ref-type="bibr" rid="B9">Crespo et al. (1998)</xref> and Brullo et al. (<xref ref-type="bibr" rid="B3">2013</xref>, <xref ref-type="bibr" rid="B4">2023a</xref>, <xref ref-type="bibr" rid="B5">2023b</xref>, <xref ref-type="bibr" rid="B6">2023c</xref>), who emphasised that the sculptures are quite similar across all species. In particular, our <abbrev xmlns:xlink="http://www.w3.org/1999/xlink" xlink:title="scanning electron microscope" xlink:type="simple">SEM</abbrev> investigation carried out on <italic><tp:taxon-name><tp:taxon-name-part taxon-name-part-type="genus" reg="Solenopsis">S.</tp:taxon-name-part> <tp:taxon-name-part taxon-name-part-type="species" reg="sphaciotica">sphaciotica</tp:taxon-name-part></tp:taxon-name></italic> highlights that the seeds (Fig. <xref ref-type="fig" rid="F6">6A</xref>) typically have an elliptical shape and are slightly rounded at the extremities, with a size of 0.31–0.35 × 0.18–0.20 mm. Regarding the seed testa, the cells show slightly convex periclinal walls, 3.2–5 μm wide, with incised anticlinal walls 0.4–0.5 μm wide (Fig. <xref ref-type="fig" rid="F6">6</xref>: A2, A3). In <italic><tp:taxon-name><tp:taxon-name-part taxon-name-part-type="genus" reg="Solenopsis">S.</tp:taxon-name-part> <tp:taxon-name-part taxon-name-part-type="species" reg="minuta">minuta</tp:taxon-name-part></tp:taxon-name></italic>, the seeds (Fig. <xref ref-type="fig" rid="F6">6B</xref>) typically have an oblong shape and are rounded at the extremities, with a size of 0.36–0.45 × 0.21–0.24 mm. Concerning the seed testa, the cells show raised and narrower periclinal walls, 2.8–3.0 μm wide, with flat and well-developed anticlinal walls, 2.0–2.8 μm wide (Figs <xref ref-type="fig" rid="F6">6</xref>: B2, B3).</p><fig id="F6" position="float" orientation="portrait"><object-id xmlns:xlink="http://www.w3.org/1999/xlink" content-type="doi" xlink:type="simple">10.3897/phytokeys.271.175650.figure6</object-id><object-id xmlns:xlink="http://www.w3.org/1999/xlink" content-type="arpha" xlink:type="simple">1BB715EF-7F1B-5C89-B9C2-12037DED278E</object-id><label>Figure 6.</label><caption><p><abbrev xmlns:xlink="http://www.w3.org/1999/xlink" xlink:title="scanning electron microscope" xlink:type="simple">SEM</abbrev> micrographs of seeds of <italic><tp:taxon-name><tp:taxon-name-part taxon-name-part-type="genus" reg="Solenopsis">Solenopsis</tp:taxon-name-part> <tp:taxon-name-part taxon-name-part-type="species" reg="sphaciotica">sphaciotica</tp:taxon-name-part></tp:taxon-name></italic> (<bold>A</bold>) and <italic><tp:taxon-name><tp:taxon-name-part taxon-name-part-type="genus" reg="Solenopsis">S.</tp:taxon-name-part> <tp:taxon-name-part taxon-name-part-type="species" reg="minuta">minuta</tp:taxon-name-part></tp:taxon-name></italic> (<bold>B</bold>). <bold>1</bold>. Whole seed (× 250); <bold>2</bold>. Detailed seed testa (× 1000); <bold>3</bold>. Detailed seed testa (×2 000). Images made by G. Siracusa.</p></caption><graphic xmlns:xlink="http://www.w3.org/1999/xlink" xlink:href="phytokeys-271-259_article-175650__-g006.jpg" id="oo_1560313.jpg" position="float" orientation="portrait" xlink:type="simple"><uri content-type="original_file" xlink:type="simple">https://binary.pensoft.net/fig/1560313</uri></graphic></fig></tp:treatment-sec><tp:treatment-sec sec-type="Additional specimens examined of Solenopsis sphaciotica (Paratypes)"><title>Additional specimens examined of <italic><tp:taxon-name><tp:taxon-name-part taxon-name-part-type="genus" reg="Solenopsis">Solenopsis</tp:taxon-name-part> <tp:taxon-name-part taxon-name-part-type="species" reg="sphaciotica">sphaciotica</tp:taxon-name-part></tp:taxon-name></italic> (Paratypes).</title><p>Greece • Crete, Griechland, W-Kreta, Ep. Sfakia, Südküste bei Chora Sfakion, Felsen an der Straβe nach Anopolis, 4 April 1980, <italic>H. Kalheber 80-698</italic> (PAL-GREUTER 35218!) sub <italic><tp:taxon-name><tp:taxon-name-part taxon-name-part-type="genus" reg="Laurentia">Laurentia</tp:taxon-name-part> <tp:taxon-name-part taxon-name-part-type="species" reg="gasparrinii">gasparrinii</tp:taxon-name-part></tp:taxon-name></italic>; • Crete, along the road West of Hora Sfakion on carbonate dripping rocks, <named-content xmlns:xlink="http://www.w3.org/1999/xlink" content-type="dwc:verbatimCoordinates" xlink:type="simple">35°12'14.90"N, 24°7'27.19"E</named-content>, 53 m alt., 15 May 2023, cultivated material, <italic>S. Cambria &amp; S. Brullo s.n</italic>. (<abbrev xmlns:xlink="http://www.w3.org/1999/xlink" xlink:title="Herbarium of the University of Catania" xlink:type="simple">CAT</abbrev>!).</p></tp:treatment-sec><tp:treatment-sec sec-type="Additional specimens examined of Solenopsis minuta"><title>Additional specimens examined of <italic><tp:taxon-name><tp:taxon-name-part taxon-name-part-type="genus" reg="Solenopsis">Solenopsis</tp:taxon-name-part> <tp:taxon-name-part taxon-name-part-type="species" reg="minuta">minuta</tp:taxon-name-part></tp:taxon-name></italic>.</title><p>See <xref ref-type="bibr" rid="B8">Brullo et al. (2025)</xref>.</p></tp:treatment-sec><tp:treatment-sec sec-type="Additional specimens examined of Solenopsis antiphonitis"><title>Additional specimens examined of <italic><tp:taxon-name><tp:taxon-name-part taxon-name-part-type="genus" reg="Solenopsis">Solenopsis</tp:taxon-name-part> <tp:taxon-name-part taxon-name-part-type="species" reg="antiphonitis">antiphonitis</tp:taxon-name-part></tp:taxon-name></italic>.</title><p>See <xref ref-type="bibr" rid="B8">Brullo et al. (2025)</xref>.</p></tp:treatment-sec><tp:treatment-sec sec-type="Additional specimens examined of Solenopsis gutermannii"><title>Additional specimens examined of <italic><tp:taxon-name><tp:taxon-name-part taxon-name-part-type="genus" reg="Solenopsis">Solenopsis</tp:taxon-name-part> <tp:taxon-name-part taxon-name-part-type="species" reg="gutermannii">gutermannii</tp:taxon-name-part></tp:taxon-name></italic>.</title><p>See <xref ref-type="bibr" rid="B8">Brullo et al. (2025)</xref>.</p></tp:treatment-sec><ref-list><ref id="B15"><mixed-citation xmlns:xlink="http://www.w3.org/1999/xlink" xlink:type="simple">IUCN (2025) IUCN Standards and Petitions Committee, 2025. Guidelines for Using the IUCN Red List Categories and Criteria. Version 15.1. Prepared by the Standards and Petitions Committee, Cambridge U.K. <ext-link xlink:href="https://www.iucnredlist.org/documents/RedListGuidelines.pdf" ext-link-type="uri" xlink:type="simple">https://www.iucnredlist.org/documents/RedListGuidelines.pdf</ext-link></mixed-citation></ref><ref id="B10"><mixed-citation xmlns:xlink="http://www.w3.org/1999/xlink" xlink:type="simple">Dunbar A (1975) On the pollen of <tp:taxon-name><tp:taxon-name-part taxon-name-part-type="family">Campanulaceae</tp:taxon-name-part></tp:taxon-name> and related families with special reference to the surface ultrastructure. II. <tp:taxon-name><tp:taxon-name-part taxon-name-part-type="family">Campanulaceae</tp:taxon-name-part></tp:taxon-name> Subfam. <tp:taxon-name><tp:taxon-name-part taxon-name-part-type="subfamily">Cyphoideae</tp:taxon-name-part></tp:taxon-name> and Subfam. <tp:taxon-name><tp:taxon-name-part taxon-name-part-type="subfamily">Lobelioideae</tp:taxon-name-part></tp:taxon-name>; <tp:taxon-name><tp:taxon-name-part taxon-name-part-type="family">Goodeniaceae</tp:taxon-name-part></tp:taxon-name>, <tp:taxon-name><tp:taxon-name-part taxon-name-part-type="family">Sphenocleaceae</tp:taxon-name-part></tp:taxon-name>. Botaniska Notiser 128: 102–118.</mixed-citation></ref><ref id="B4"><mixed-citation xmlns:xlink="http://www.w3.org/1999/xlink" xlink:type="simple">Brullo S, Brullo C, Cambria S, Minissale P, Sciandrello S, Siracusa G, Tavilla G, Tomaselli V, Giusso del Galdo G (2023a) Taxonomical remarks on <italic><tp:taxon-name><tp:taxon-name-part taxon-name-part-type="genus">Solenopsis</tp:taxon-name-part> <tp:taxon-name-part taxon-name-part-type="species">laurentia</tp:taxon-name-part></tp:taxon-name></italic> (<tp:taxon-name><tp:taxon-name-part taxon-name-part-type="family">Campanulaceae</tp:taxon-name-part></tp:taxon-name>) in Italy. Phytotaxa 584(2): 59–88. <ext-link xlink:href="10.11646/phytotaxa.584.2.1" ext-link-type="doi" xlink:type="simple">https://doi.org/10.11646/phytotaxa.584.2.1</ext-link></mixed-citation></ref><ref id="B6"><mixed-citation xmlns:xlink="http://www.w3.org/1999/xlink" xlink:type="simple">Brullo S, Brullo C, Tavilla G, Siracusa G, Cambria S (2023c) <italic><tp:taxon-name><tp:taxon-name-part taxon-name-part-type="genus">Solenopsis</tp:taxon-name-part> <tp:taxon-name-part taxon-name-part-type="species">bacchettae</tp:taxon-name-part></tp:taxon-name></italic> (<tp:taxon-name><tp:taxon-name-part taxon-name-part-type="family">Campanulaceae</tp:taxon-name-part></tp:taxon-name>, <tp:taxon-name><tp:taxon-name-part taxon-name-part-type="subfamily">Lobelioideae</tp:taxon-name-part></tp:taxon-name>), a new species from Sardinia. Nordic Journal of Botany 2023(2): e03773. <ext-link xlink:href="10.1111/njb.03773" ext-link-type="doi" xlink:type="simple">https://doi.org/10.1111/njb.03773</ext-link></mixed-citation></ref><ref id="B18"><mixed-citation xmlns:xlink="http://www.w3.org/1999/xlink" xlink:type="simple">Murata J (1992) Systematic implications of seed coat morphology in <italic><tp:taxon-name><tp:taxon-name-part taxon-name-part-type="genus">Lobelia</tp:taxon-name-part></tp:taxon-name></italic> (<tp:taxon-name><tp:taxon-name-part taxon-name-part-type="family">Campanulaceae</tp:taxon-name-part></tp:taxon-name>-<tp:taxon-name><tp:taxon-name-part taxon-name-part-type="subfamily">Lobelioideae</tp:taxon-name-part></tp:taxon-name>). Journal of the Faculty of Science, University of Tokyo, Section III. Botany 15: 155–172.</mixed-citation></ref><ref id="B19"><mixed-citation xmlns:xlink="http://www.w3.org/1999/xlink" xlink:type="simple">Murata J (1995) A revision of infrageneric classification of <tp:taxon-name><tp:taxon-name-part taxon-name-part-type="genus">Lobelia</tp:taxon-name-part></tp:taxon-name> (<tp:taxon-name><tp:taxon-name-part taxon-name-part-type="family">Campanulaceae</tp:taxon-name-part></tp:taxon-name>-<tp:taxon-name><tp:taxon-name-part taxon-name-part-type="subfamily">Lobelioideae</tp:taxon-name-part></tp:taxon-name>) with special reference to seed coat morphology. Journal of the Faculty of Science, University of Tokyo, Section III. Botany 15: 349–371.</mixed-citation></ref><ref id="B13"><mixed-citation xmlns:xlink="http://www.w3.org/1999/xlink" xlink:type="simple">Haridasan VK, Mukherjee PK (1993) Seed surface features in Indian <tp:taxon-name><tp:taxon-name-part taxon-name-part-type="family">Lobeliaceae</tp:taxon-name-part></tp:taxon-name>. Phytomorphology 43: 287–294.</mixed-citation></ref><ref id="B23"><mixed-citation xmlns:xlink="http://www.w3.org/1999/xlink" xlink:type="simple">Serra L, Crespo MB (1997) An outline revision of the subtribe <tp:taxon-name><tp:taxon-name-part taxon-name-part-type="subfamily">Siphocampylinae</tp:taxon-name-part></tp:taxon-name> (<tp:taxon-name><tp:taxon-name-part taxon-name-part-type="family">Lobeliaceae</tp:taxon-name-part></tp:taxon-name>). Lagascalia 19: 881–888.</mixed-citation></ref><ref id="B9"><mixed-citation xmlns:xlink="http://www.w3.org/1999/xlink" xlink:type="simple">Crespo MB, Serra L, Juan A (1998) <italic><tp:taxon-name><tp:taxon-name-part taxon-name-part-type="genus">Solenopsis</tp:taxon-name-part></tp:taxon-name></italic> (<tp:taxon-name><tp:taxon-name-part taxon-name-part-type="family">Lobeliaceae</tp:taxon-name-part></tp:taxon-name>): A genus endemic in the Mediterranean Region. Plant Systematics and Evolution 210(3–4): 211–229. <ext-link xlink:href="10.1007/BF00985669" ext-link-type="doi" xlink:type="simple">https://doi.org/10.1007/BF00985669</ext-link></mixed-citation></ref><ref id="B3"><mixed-citation xmlns:xlink="http://www.w3.org/1999/xlink" xlink:type="simple">Brullo C, Brullo S, Giusso del Galdo G (2013) <italic><tp:taxon-name><tp:taxon-name-part taxon-name-part-type="genus">Solenopsis</tp:taxon-name-part> <tp:taxon-name-part taxon-name-part-type="species">mothiana</tp:taxon-name-part></tp:taxon-name></italic> (<tp:taxon-name><tp:taxon-name-part taxon-name-part-type="family">Campanulaceae</tp:taxon-name-part></tp:taxon-name>), a new species from Sicily. Phytotaxa 145(1): 15–26. <ext-link xlink:href="10.11646/phytotaxa.145.1.2" ext-link-type="doi" xlink:type="simple">https://doi.org/10.11646/phytotaxa.145.1.2</ext-link></mixed-citation></ref><ref id="B5"><mixed-citation xmlns:xlink="http://www.w3.org/1999/xlink" xlink:type="simple">Brullo S, Brullo C, Cambria S, Tomaselli V, Crisafulli A, Siracusa G, Minissale P, Giusso del Galdo GG (2023b) Taxonomic and ecological remarks on <italic><tp:taxon-name><tp:taxon-name-part taxon-name-part-type="genus">Solenopsis</tp:taxon-name-part> <tp:taxon-name-part taxon-name-part-type="species">bivonae</tp:taxon-name-part></tp:taxon-name></italic> species complex (<tp:taxon-name><tp:taxon-name-part taxon-name-part-type="family">Campanulaceae</tp:taxon-name-part></tp:taxon-name>). PhytoKeys 229: 77–111. <ext-link xlink:href="10.3897/phytokeys.229.104324" ext-link-type="doi" xlink:type="simple">https://doi.org/10.3897/phytokeys.229.104324</ext-link></mixed-citation></ref><ref id="B8"><mixed-citation xmlns:xlink="http://www.w3.org/1999/xlink" xlink:type="simple">Brullo S, Gilli C, Berger A, Cambria S, Costanzo E, Siracusa G, Giusso del Galdo G (2025) <italic><tp:taxon-name><tp:taxon-name-part taxon-name-part-type="genus">Solenopsis</tp:taxon-name-part> <tp:taxon-name-part taxon-name-part-type="species">gutermannii</tp:taxon-name-part></tp:taxon-name></italic> (<tp:taxon-name><tp:taxon-name-part taxon-name-part-type="family">Campanulaceae</tp:taxon-name-part></tp:taxon-name>), a new species from Kefalonia (Ionian Islands, Greece). Taxonomy 5(1): 13. <ext-link xlink:href="10.3390/taxonomy5010013" ext-link-type="doi" xlink:type="simple">https://doi.org/10.3390/taxonomy5010013</ext-link></mixed-citation></ref></ref-list></tp:taxon-treatment>
